# Supplementary material for: Cellular and Molecular Signatures of Oxidative Stress in Bronchial Epithelial Cell Models Injured by Cigarette Smoke Extract
Source: Int J Mol Sci. 2022 Feb 4;23(3):1770. doi: 10.3390/ijms23031770 (PMC8836577; doi:10.3390/ijms23031770)
Supplement: Supplementary file 1 [file ijms-23-01770-s001.zip]

Archive with 2 entries (2 files):
- Supplementary Material S1 - Search strategy.pdf
- Supplementary Material S2 - Included studies.xlsx
