# Supplementary material for: Cellular and Molecular Signatures of Oxidative Stress in Bronchial Epithelial Cell Models Injured by Cigarette Smoke Extract
Source: Int J Mol Sci. 2022 Feb 4;23(3):1770. doi: 10.3390/ijms23031770 (PMC8836577; doi:10.3390/ijms23031770)
Supplement: Supplementary file 1 [file ijms-23-01770-s001.zip › Supplementary Material S2 - Included studies.xlsx]

## Sheet: Foglio1
Authors	Year	Title	Journal	DOI	Volume	Pages
Albano, G.D.; Bonanno, A.; Moscato, M.; Anzalone, G.; Di Sano, C.; Riccobono, L.; Wenzel, S.E.; Profita, M.	2018	Crosstalk between mAChRM3 and β2AR, via acetylcholine PI3/PKC/PBEP1/Raf-1 MEK1/2/ERK1/2 pathway activation, in human bronchial epithelial cells after long-term cigarette smoke exposure	Life Sciences	10.1016/j.lfs.2017.11.034	192	99-109
Altraja, S.; Mahlapuu, R.; Soomets, U.; Altraja, A.	2013	Cigarette smoke-induced differential regulation of glutathione metabolism in bronchial epithelial cells is balanced by an antioxidant tetrapeptide UPF1	Experimental and Toxicologic Pathology	10.1016/j.etp.2012.09.005	65	711-717
Amatngalim, G.D.; Broekman, W.; Daniel, N.M.; Van Der Vlugt, L.E.P.M.; Van Schadewijk, A.; Taube, C.; Hiemstra, P.S.	2016	Cigarette smoke modulates repair and innate immunity following injury to airway epithelial cells	PLoS ONE	10.1371/journal.pone.0166255	11	e0166255
Anzalone, G.; Albano, G.D.; Montalbano, A.M.; Riccobono, L.; Bonanno, A.; Gagliardo, R.; Bucchieri, F.; Marchese, R.; Moscato, M.; Profita, M.	2018	IL-17A-associated IKK-α signaling induced TSLP production in epithelial cells of COPD patients	Experimental and Molecular Medicine	10.1038/s12276-018-0158-2	50	131
Anzalone, G.; Gagliardo, R.; Bucchieri, F.; Albano, G.D.; Siena, L.; Montalbano, A.M.; Bonanno, A.; Riccobono, L.; Pieper, M.P.; Gjomarkaj, M.; Profita, M.	2016	IL-17A induces chromatin remodeling promoting IL-8 release in bronchial epithelial cells: Effect of Tiotropium	Life Sciences	10.1016/j.lfs.2016.03.031	152	107-116
Aug, A.; Altraja, A.; Altraja, S.; Laaniste, L.; Mahlapuu, R.; Soomets, U.; Kilk, K.	2014	Alterations of bronchial epithelial metabolome by cigarette smoke are reversible by an antioxidant, O-methyl-L-tyrosinyl-γ-L-glutamyl-L-cysteinylglycine	American Journal of Respiratory Cell and Molecular Biology	10.1165/rcmb.2013-0377OC	51	586-594
Baskoro, H.; Sato, T.; Karasutani, K.; Suzuki, Y.; Mitsui, A.; Arano, N.; Nurwidya, F.; Kato, M.; Takahashi, F.; Kodama, Y.; Seyama, K.; Takahashi, K.	2018	Regional heterogeneity in response of airway epithelial cells to cigarette smoke	BMC Pulmonary Medicine	10.1186/s12890-018-0715-4	18	148
Bazzini, C.; Rossetti, V.; Civello, D.A.; Sassone, F.; Vezzoli, V.; Persani, L.; Tiberio, L.; Lanata, L.; Bagnasco, M.; Paulmichl, M.; Meyer, G.; Garavaglia, M.L.	2013	Short-and long-term effects of cigarette smoke exposure on glutathione homeostasis in human bronchial epithelial cells	Cellular Physiology and Biochemistry	10.1159/000356633	32	129-145
Benedikter, B.J.; Volgers, C.; van Eijck, P.H.; Wouters, E.F.M.; Savelkoul, P.H.M.; Reynaert, N.L.; Haenen, G.R.M.M.; Rohde, G.G.U.; Weseler, A.R.; Stassen, F.R.M.	2017	Cigarette smoke extract induced exosome release is mediated by depletion of exofacial thiols and can be inhibited by thiol-antioxidants	Free Radical Biology and Medicine	10.1016/j.freeradbiomed.2017.03.026	108	334-344
Bondì, M.L.; Ferraro, M.; Di Vincenzo, S.; Gerbino, S.; Cavallaro, G.; Giammona, G.; Botto, C.; Gjomarkaj, M.; Pace, E.	2014	Effects in cigarette smoke stimulated bronchial epithelial cells of a corticosteroid entrapped into nanostructured lipid carriers	Journal of Nanobiotechnology	10.1186/s12951-014-0046-4	12	46
Boylston, J.A.; Brenner, C.	2014	A knockdown with smoke model reveals FHIT as a repressor of Heme oxygenase 1	Cell Cycle	10.4161/15384101.2014.946858	13	2913-2930
Brito, A.; Santos, T.; Herculano, K.; Miranda, M.; Sá, A.; Carvalho, J.L.; Albertini, R.; Castro-Faria-Neto, H.; Ligeiro-de-Oliveira, A.P.; Aimbire, F.	2021	The MAPKinase Signaling and the Stimulatory Protein-1 (Sp1) Transcription Factor Are Involved in the Phototherapy Effect on Cytokines Secretion from Human Bronchial Epithelial Cells Stimulated with Cigarette Smoke Extract	Inflammation	10.1007/s10753-021-01448-5	44	1643–1661
Chang, Wen-Hsin; Thai, Philip; Xu, Jihao; Yang, David C.; Wu, Reen; Chen, Ching-Hsien	2017	Cigarette Smoke Regulates the Competitive Interactions between NRF2 and BACH1 for Heme Oxygenase-1 Induction	International journal of molecular sciences	10.3390/ijms18112386	18	2386
Chen, Pan; Xiao, Ziting; Wu, Hao; Wang, Yonggang; Fan, Weiyang; Su, Weiwei; Li, Peibo	2020	Beneficial Effects of Naringenin in Cigarette Smoke-Induced Damage to the Lung Based on Bioinformatic Prediction and In Vitro Analysis	Molecules (Basel, Switzerland)	10.3390/molecules25204704	25	4704
Chen, R.; Liang, Y.; Ip, M.S.M.; Zhang, K.Y.; Mak, J.C.W.	2020	Amelioration of Cigarette Smoke-Induced Mucus Hypersecretion and Viscosity by Dendrobium officinale Polysaccharides in Vitro and in Vivo	Oxidative Medicine and Cellular Longevity	10.1155/2020/8217642	2020	8217642
Chung, S.; Vu, S.; Filosto, S.; Goldkorn, T.	2015	Src regulates cigarette smoke-induced ceramide generation via neutral sphingomyelinase 2 in the airway epithelium	American Journal of Respiratory Cell and Molecular Biology	10.1165/rcmb.2014-0122OC	52	738-748
Cipollina, C.; Di Vincenzo, S.; Gerbino, S.; Siena, L.; Gjomarkaj, M.; Pace, E.	2014	Dual anti-oxidant and anti-inflammatory actions of the electrophilic cyclooxygenase-2-derived 17-oxo-DHA in lipopolysaccharide- and cigarette smoke-induced inflammation	Biochimica et Biophysica Acta - General Subjects	10.1016/j.bbagen.2014.02.024	1840	2299-2309
Colombo, G.; Garavaglia, M.L.; Astori, E.; Giustarini, D.; Rossi, R.; Milzani, A.; Dalle-Donne, I.	2019	Protein carbonylation in human bronchial epithelial cells exposed to cigarette smoke extract	Cell Biology and Toxicology	10.1007/s10565-019-09460-0	35	345-360
Cui, Y.; Liu, K.W.K.; Liang, Y.; Ip, M.S.M.; Mak, J.C.W.	2017	Inhibition of monoamine oxidase-B by selegiline reduces cigarette smoke-induced oxidative stress and inflammation in airway epithelial cells	Toxicology Letters	10.1016/j.toxlet.2017.01.005	268	44-50
Dang, X.; He, B.; Ning, Q.; Liu, Y.; Guo, J.; Niu, G.; Chen, M.	2020	Alantolactone suppresses inflammation, apoptosis and oxidative stress in cigarette smoke-induced human bronchial epithelial cells through activation of Nrf2/HO-1 and inhibition of the NF-κB pathways	Respiratory Research	10.1186/s12931-020-01358-4	21	95
Dera, Ayed A.; Al Fayi, Majed; Otifi, Hassan; Alshyarba, Mishari; Alfhili, Mohammad; Rajagopalan, Prasanna	2020	Thymoquinone (Tq) protects necroptosis induced by autophagy/mitophagy-dependent oxidative stress in human bronchial epithelial cells exposed to cigarette smoke extract (CSE)	Journal of food biochemistry	10.1111/jfbc.13366	44	e13366
Ding, S.; Hou, X.; Yuan, J.; Tan, X.; Chen, J.; Yang, N.; Luo, Y.; Jiang, Z.; Jin, P.; Dong, Z.; Feng, L.; Jia, X.	2015	Wedelolactone protects human bronchial epithelial cell injury against cigarette smoke extract-induced oxidant stress and inflammation responses through Nrf2 pathway	International Immunopharmacology	10.1016/j.intimp.2015.09.015	29	648-655
Dong, Ping; Fu, Xiao; Wang, Xiang; Wang, Wen-mei; Cao, Wen-ming; Zhang, Wei-yun	2015	Protective effects of sesaminol on BEAS-2B cells impaired by cigarette smoke extract	Cell biochemistry and biophysics	10.1007/s12013-014-0330-9	71	1207-1213
Ferraro, M.; Gjomarkaj, M.; Siena, L.; Di Vincenzo, S.; Pace, E.	2017	Formoterol and fluticasone propionate combination improves histone deacetylation and anti-inflammatory activities in bronchial epithelial cells exposed to cigarette smoke	Biochimica et Biophysica Acta - Molecular Basis of Disease	10.1016/j.bbadis.2017.05.003	1863	1718-1727
Geraghty, Patrick; Baumlin, Nathalie; Salathe, Matthias A.; Foronjy, Robert F.; D'Armiento, Jeanine M.	2016	Glutathione Peroxidase-1 Suppresses the Unfolded Protein Response upon Cigarette Smoke Exposure	Mediators of inflammation	10.1155/2016/9461289	2016	9461289
Hara, H.; Araya, J.; Takasaka, N.; Fujii, S.; Kojima, J.; Yumino, Y.; Shimizu, K.; Ishikawa, T.; Numata, T.; Kawaishi, M.; Saito, K.; Hirano, J.; Odaka, M.; Morikawa, T.; Hano, H.; Nakayama, K.; Kuwano, K.	2012	Involvement of creatine kinase B in cigarette smoke-induced bronchial epithelial cell senescence	American Journal of Respiratory Cell and Molecular Biology	10.1165/rcmb.2011-0214OC	46	306-312
Heijink, I.; Van Oosterhout, A.; Kliphuis, N.; Jonker, M.; Hoffmann, R.; Telenga, E.; Klooster, K.; Slebos, D.-J.; Ten Hacken, N.; Postma, D.; Van Den Berge, M.	2014	Oxidant-induced corticosteroid unresponsiveness in human bronchial epithelial cells	Thorax	10.1136/thoraxjnl-2013-203520	69	5-13
Hoffmann, R.F.; Zarrintan, S.; Brandenburg, S.M.; Kol, A.; de Bruin, H.G.; Jafari, S.; Dijk, F.; Kalicharan, D.; Kelders, M.; Gosker, H.R.; ten Hacken, N.H.T.; van der Want, J.J.; van Oosterhout, A.J.M.; Heijink, I.H.	2013	Prolonged cigarette smoke exposure alters mitochondrial structure and function in airway epithelial cells	Respiratory Research	10.1186/1465-9921-14-97	14	97
Hong, J.; Chen, Q.; Wang, Y.; Lin, S.; Su, G.	2020	Dexmedetomidine alleviates smoke-induced bronchial and alveolar epithelial cell injury	General Physiology and Biophysics	10.4149/gpb_2020003	39	293-300
Ishikawa, Shinkichi; Matsumura, Kazushi; Kitamura, Nobumasa; Takanami, Yuichiro; Ito, Shigeaki	2019	Multi-omics analysis: Repeated exposure of a 3D bronchial tissue culture to whole-cigarette smoke	Toxicology in vitro : an international journal published in association with BIBRA	10.1016/j.tiv.2018.10.001	54	251-262
Kanai, K.; Koarai, A.; Shishikura, Y.; Sugiura, H.; Ichikawa, T.; Kikuchi, T.; Akamatsu, K.; Hirano, T.; Nakanishi, M.; Matsunaga, K.; Minakata, Y.; Ichinose, M.	2015	Cigarette smoke augments MUC5AC production via the TLR3-EGFR pathway in airway epithelial cells	Respiratory Investigation	10.1016/j.resinv.2015.01.007	53	137-148
Lakshmi, S.P.; Reddy, A.T.; Kodidhela, L.D.; Varadacharyulu, N.C.	2020	Epigallocatechin gallate diminishes cigarette smoke-induced oxidative stress, lipid peroxidation, and inflammation in human bronchial epithelial cells	Life Sciences	10.1016/j.lfs.2020.118260	259	118260
Lau, Way Kwok Wai; Chan, Stanley Chi Hang; Law, Andrew Chi Kin; Ip, Mary Sau Man; Mak, Judith Choi Wo	2012	The role of MAPK and Nrf2 pathways in ketanserin-elicited attenuation of cigarette smoke-induced IL-8 production in human bronchial epithelial cells	Toxicological sciences : an official journal of the Society of Toxicology	10.1093/toxsci/kfr305	125	569-577
Lee, K.-H.; Jeong, J.; Koo, Y.-J.; Jang, A.-H.; Lee, C.-H.; Yoo, C.-G.	2017	Exogenous neutrophil elastase enters bronchial epithelial cells and suppresses cigarette smoke extract–induced heme oxygenase-1 by cleaving sirtuin 1	Journal of Biological Chemistry	10.1074/jbc.M116.771089	292	11970-11979
Lee, K.-H.; Lee, C.-H.; Jeong, J.; Jang, A.-H.; Yoo, C.-G.	2015	Neutrophil elastase differentially regulates interleukin 8 (IL-8) and vascular endothelial growth factor (VEGF) production by cigarette smoke extract	Journal of Biological Chemistry	10.1074/jbc.M115.663567	290	28438-28445
Lee, K.-H.; Lee, J.; Jeong, J.; Woo, J.; Lee, C.-H.; Yoo, C.-G.	2018	Cigarette smoke extract enhances neutrophil elastase-induced IL-8 production via proteinase-activated receptor-2 upregulation in human bronchial epithelial cells	Experimental and Molecular Medicine	10.1038/s12276-018-0114-1	50	79
Li, Jihe; Tong, Dongxia; Liu, Juan; Chen, Fuyang; Shen, Yongbin	2016	Oroxylin A attenuates cigarette smoke-induced lung inflammation by activating Nrf2	International immunopharmacology	10.1016/j.intimp.2016.10.011	40	524-529
Lin, A.-H.; Wu, Y.-L.; Liu, M.-H.; Lee, T.-S.; Kou, Y.R.	2014	Glucosamine attenuates cigarette smoke-induced lung inflammation via its antioxidant function and by inhibiting ROS-sensitive inflammatory signaling	FASEB Journal	10.1016/j.freeradbiomed.2014.01.026	28	208-218
Lin, J.; Peng, J.; Liu, G.; Deng, L.	2020	Overexpression of MECP2 attenuates cigarette smoke extracts induced lung epithelial cell injury by promoting CYP1B1 methylation	Journal of Toxicological Sciences	10.2131/jts.45.177	45	177-186
Lin, X.-X.; Yang, X.-F.; Jiang, J.-X.; Zhang, S.-J.; Guan, Y.; Liu, Y.-N.; Sun, Y.-H.; Xie, Q.-M.	2014	Cigarette smoke extract-induced BEAS-2B cell apoptosis and anti-oxidative Nrf-2 up-regulation are mediated by ROS-stimulated p38 activation	Toxicology Mechanisms and Methods	10.3109/15376516.2014.956909	24	575-583
Liu, A.; Zhang, X.; Li, R.; Zheng, M.; Yang, S.; Dai, L.; Wu, A.; Hu, C.; Huang, Y.; Xie, M.; Chen, Q.	2021	Overexpression of the SARS-CoV-2 receptor ACE2 is induced by cigarette smoke in bronchial and alveolar epithelia	Journal of Pathology	10.1002/path.5555	253	17-30
Manca, Maria Letizia; Ferraro, Maria; Pace, Elisabetta; Di Vincenzo, Serena; Valenti, Donatella; Fernàndez-Busquets, Xavier; Peptu, Catalina Anisoara; Manconi, Maria	2021	Loading of Beclomethasone in Liposomes and Hyalurosomes Improved with Mucin as Effective Approach to Counteract the Oxidative Stress Generated by Cigarette Smoke Extract	Nanomaterials (Basel, Switzerland)	10.3390/nano11040850	11	850
Mercado, N.; Kizawa, Y.; Ueda, K.; Xiong, Y.; Kimura, G.; Moses, A.; Curtis, J.M.; Ito, K.; Barnes, P.J.	2014	Activation of transcription factor Nrf2 signalling by the sphingosine kinase inhibitor SKI-II is mediated by the formation of Keap1 dimers	PLoS ONE	10.1371/journal.pone.0088168	9	e88168
Mercado, N.; Thimmulappa, R.; Thomas, C.M.R.; Fenwick, P.S.; Chana, K.K.; Donnelly, L.E.; Biswal, S.; Ito, K.; Barnes, P.J.	2011	Decreased histone deacetylase 2 impairs Nrf2 activation by oxidative stress	Biochemical and Biophysical Research Communications	10.1016/j.bbrc.2011.02.035	406	292-298
Mercado, Nicolas; Colley, Thomas; Baker, Jonathan R.; Vuppussetty, Chaitanya; Kono, Yuta; Clarke, Colin; Tooze, Sharon; Johansen, Terje; Barnes, Peter J.	2019	Bicaudal D1 impairs autophagosome maturation in chronic obstructive pulmonary disease	FASEB bioAdvances	10.1096/fba.2018-00055	1	688-705
Montalbano, A.M.; Anzalone, G.; Albano, G.D.; Sano, C.D.; Gagliardo, R.; Bonanno, A.; Riccobono, L.; Nicolini, G.; Ingrassia, E.; Gjomarkaj, M.; Profita, M.	2013	Beclomethasone dipropionate and formoterol reduce oxidative/nitrosative stress generated by cigarette smoke extracts and IL-17A in human bronchial epithelial cells	European Journal of Pharmacology	10.1016/j.ejphar.2013.08.001	718	418-427
Munakata, S.; Ishimori, K.; Kitamura, N.; Ishikawa, S.; Takanami, Y.; Ito, S.	2018	Oxidative stress responses in human bronchial epithelial cells exposed to cigarette smoke and vapor from tobacco- and nicotine-containing products	Regulatory Toxicology and Pharmacology	10.1016/j.yrtph.2018.09.009	99	122-128
Pace, E.; Di Vincenzo, S.; Di Salvo, E.; Genovese, S.; Dino, P.; Sangiorgi, C.; Ferraro, M.; Gangemi, S.	2019	MiR-21 upregulation increases IL-8 expression and tumorigenesis program in airway epithelial cells exposed to cigarette smoke	Journal of Cellular Physiology	10.1002/jcp.28786	234	22183-22194
Pace, E.; Di Vincenzo, S.; Ferraro, M.; Bruno, A.; Dino, P.; Bonsignore, M.R.; Battaglia, S.; Saibene, F.; Lanata, L.; Gjomarkaj, M.	2016	Carbocysteine counteracts the effects of cigarette smoke on cell growth and on the SIRT1/FoxO3 axis in bronchial epithelial cells	Experimental Gerontology	10.1016/j.exger.2016.05.013	81	119-128
Pace, E.; Di Vincenzo, S.; Ferraro, M.; Siena, L.; Chiappara, G.; Dino, P.; Vitulo, P.; Bertani, A.; Saibene, F.; Lanata, L.; Gjomarkaj, M.	2017	Effects of Carbocysteine and Beclomethasone on Histone Acetylation/Deacetylation Processes in Cigarette Smoke Exposed Bronchial Epithelial Cells	Journal of Cellular Physiology	10.1002/jcp.25710	232	2851-2859
Pace, E.; Ferraro, M.; Di Vincenzo, S.; Cipollina, C.; Gerbino, S.; Cigna, D.; Caputo, V.; Balsamo, R.; Lanata, L.; Gjomarkaj, M.	2013	Comparative cytoprotective effects of carbocysteine and fluticasone propionate in cigarette smoke extract-stimulated bronchial epithelial cells	Cell Stress and Chaperones	10.1007/s12192-013-0424-0	18	733-743
Peña, N.; Carrillo, D.; Muñoz, J.P.; Chnaiderman, J.; Urzúa, U.; León, O.; Tornesello, M.L.; Corvalán, A.H.; Soto-Rifo, R.; Aguayo, F.	2015	Tobacco smoke activates human papillomavirus 16 p97 promoter and cooperates with high-risk E6/E7 for oxidative DNA damage in lung cells	PLoS ONE	10.1371/journal.pone.0123029	10	e0123029
Profita, M.; Albano, G.D.; Montalbano, A.M.; Di Sano, C.; Anzalone, G.; Gagliardo, R.; Riccobono, L.; Bonanno, A.; Siena, L.; Pieper, M.P.; Gjomarkaj, M.	2013	Acetylcholine leads to signal transducer and activator of transcription 1 (STAT-1) mediated oxidative/nitrosative stress in human bronchial epithelial cell line	Biochimica et Biophysica Acta - Molecular Basis of Disease	10.1016/j.bbadis.2013.06.009	1832	1949-1958
Reddy, A.T.; Lakshmi, S.P.; Banno, A.; Reddy, R.C.	2018	Role of GPx3 in PPARγ-induced protection against COPD-associated oxidative stress	Free Radical Biology and Medicine	10.1016/j.freeradbiomed.2018.08.014	126	350-357
Reis, R.; Orak, D.; Yilmaz, D.; Cimen, H.; Sipahi, H.	2021	Modulation of cigarette smoke extract-induced human bronchial epithelial damage by eucalyptol and curcumin	Human and Experimental Toxicology	10.1177/0960327121997986	40	1445-1462
Schumacher, F.-R.; Schubert, S.; Hannus, M.; Sönnichsen, B.; Ittrich, C.; Kreideweiss, S.; Kurz, T.; Rippmann, J.F.	2016	RNAi screen for NRF2 inducers identifies targets that rescue primary lung epithelial cells from cigarette smoke induced radical stress	PLoS ONE	10.1371/journal.pone.0166352	11	e0166352
Sekine, T.; Hirata, T.; Ishikawa, S.; Ito, S.; Ishimori, K.; Matsumura, K.; Muraki, K.	2019	Regulation of NRF2, AP-1 and NF-κB by cigarette smoke exposure in three-dimensional human bronchial epithelial cells	Journal of Applied Toxicology	10.1002/jat.3761	39	717-725
Son, E.S.; Park, J.-W.; Kim, Y.J.; Jeong, S.H.; Hong, J.H.; Kim, S.-H.; Kyung, S.Y.	2020	Effects of antioxidants on oxidative stress and inflammatory responses of human bronchial epithelial cells exposed to particulate matter and cigarette smoke extract	Toxicology in Vitro	10.1016/j.tiv.2020.104883	67	104883
Song, Y.; Chi, D.-Y.; Yu, P.; Lu, J.-J.; Xu, J.-R.; Tan, P.-P.; Wang, B.; Cui, Y.-Y.; Chen, H.-Z.	2019	Carbocisteine improves histone deacetylase 2 deacetylation activity via regulating suMoylation of histone deacetylase 2 in human tracheobronchial epithelial cells	Frontiers in Pharmacology	10.3389/fphar.2019.00166	10	166
Sundar, I.K.; Nevid, M.Z.; Friedman, A.E.; Rahman, I.	2014	Cigarette smoke induces distinct histone modifications in lung cells: Implications for the pathogenesis of COPD and lung cancer	Journal of Proteome Research	10.1021/pr400998n	13	982-996
Sundar, Isaac K.; Maremanda, Krishna P.; Rahman, Irfan	2019	Mitochondrial dysfunction is associated with Miro1 reduction in lung epithelial cells by cigarette smoke	Toxicology letters	10.1016/j.toxlet.2019.09.022	317	92-101
Tagawa, Y.; Hiramatsu, N.; Kato, H.; Sakoh, T.; Nakajima, S.; Hayakawa, K.; Saito, Y.; Johno, H.; Takahashi, S.; Gu, L.; Yao, J.; Kitamura, M.	2011	Induction of CCAAT/enhancer-binding protein-homologous protein by cigarette smoke through the superoxide anion-triggered PERK-eIF2α pathway	Toxicology	10.1016/j.tox.2011.06.005	287	105-112
Tan, W.S.D.; Liao, W.; Peh, H.Y.; Vila, M.; Dong, J.; Shen, H.-M.; Wong, W.S.F.	2018	Andrographolide simultaneously augments Nrf2 antioxidant defense and facilitates autophagic flux blockade in cigarette smoke-exposed human bronchial epithelial cells	Toxicology and Applied Pharmacology	10.1016/j.taap.2018.10.005	360	120-130
Tan, Xiaobin; Jin, Ping; Feng, Liang; Song, Jie; Sun, E.; Liu, Wenbo; Shu, Luan; Jia, Xiaobin	2014	Protective effect of luteolin on cigarette smoke extract-induced cellular toxicity and apoptosis in normal human bronchial epithelial cells via the Nrf2 pathway	Oncology reports	10.3892/or.2014.3007	31	1855-1862
Vanella, L.; Li Volti, G.; Distefano, A.; Raffaele, M.; Zingales, V.; Avola, R.; Tibullo, D.; Barbagallo, I.	2017	A new antioxidant formulation reduces the apoptotic and damaging effect of cigarette smoke extract on human bronchial epithelial cells	European Review for Medical and Pharmacological Sciences	10.26355/eurrev_201712_13938	21	5478-5484
Wang, M.; Chen, X.; Jin, W.; Xu, X.; Li, X.; Sun, L.	2018	Ginsenoside Rb3 exerts protective properties against cigarette smoke extract-induced cell injury by inhibiting the p38 MAPK/NF-κB and TGF-β1/VEGF pathways in fibroblasts and epithelial cells	Biomedicine and Pharmacotherapy	10.1016/j.biopha.2018.10.018	108	1751-1758
Wang, M.; Zhang, Y.; Xu, M.; Zhang, H.; Chen, Y.; Chung, K.F.; Adcock, I.M.; Li, F.	2019	Roles of TRPA1 and TRPV1 in cigarette smoke -induced airway epithelial cell injury model	Free Radical Biology and Medicine	10.1016/j.freeradbiomed.2019.01.004	134	229-238
Wang, Qiong; Chen, Wenshu; Xu, Xiuling; Li, Bilan; He, Weiyang; Padilla, Mabel T.; Jang, Jun-Ho; Nyunoya, Toru; Amin, Shantu; Wang, Xia; Lin, Yong	2013	RIP1 potentiates BPDE-induced transformation in human bronchial epithelial cells through catalase-mediated suppression of excessive reactive oxygen species	Carcinogenesis	10.1093/carcin/bgt143	34	2119-2128
Wang, Y.; Zhu, Y.; Xing, S.; Ma, P.; Lin, D.	2015	SIRT5 prevents cigarette smoke extract-induced apoptosis in lung epithelial cells via deacetylation of FOXO3	Cell Stress and Chaperones	10.1007/s12192-015-0599-7	20	805-810
Wartenberg, M.; Andrault, P.-M.; Schamberger, A.C.; Chazeirat, T.; Sizaret, D.; Renault, J.; Petit, A.; Saidi, A.; Guyetant, S.; Courty, Y.; Eickelberg, O.; Lalmanach, G.; Lecaille, F.	2018	Cigarette smoke induces overexpression of cathepsin S in active smokers with and without COPD	European Respiratory Journal	10.1183/13993003.congress-2018.PA4272	52	L625-L638
Wong, Francis H.; AbuArish, Asmahan; Matthes, Elizabeth; Turner, Mark J.; Greene, Lana E.; Cloutier, Alexandre; Robert, Renaud; Thomas, David Y.; Cosa, Gonzalo; Cantin, André M.; Hanrahan, John W.	2018	Cigarette smoke activates CFTR through ROS-stimulated cAMP signaling in human bronchial epithelial cells	American journal of physiology. Cell physiology	10.1152/ajpcell.00099.2017	314	C118-C134
Wu, Dong; Yuan, Yalian; Lin, Zhixiu; Lai, Tianwen; Chen, Min; Li, Wen; Lv, Quanchao; Yuan, Binfan; Li, Dongmin; Wu, Bin	2016	Cigarette smoke extract induces placental growth factor release from human bronchial epithelial cells via ROS/MAPK (ERK-1/2)/Egr-1 axis	International journal of chronic obstructive pulmonary disease	10.2147/COPD.S120849	11	3031-3042
Wu, G.; Yuan, T.; Zhu, H.; Zhang, H.; Su, J.; Guo, L.; Zhou, Q.; Xiong, F.; Yu, Q.; Yang, P.; Zhang, S.; Mo, B.; Zhao, J.; Cai, J.; Wang, C.-Y.	2020	Chrysophanol protects human bronchial epithelial cells from cigarette smoke extract (Cse)-induced apoptosis	International Journal of Molecular Epidemiology and Genetics	Not available	11	39-45
Xiong, R.; Wu, Y.; Wu, Q.; Muskhelishvili, L.; Davis, K.; Tripathi, P.; Chen, Y.; Chen, T.; Bryant, M.; Rosenfeldt, H.; Healy, S.M.; Cao, X.	2021	Integration of transcriptome analysis with pathophysiological endpoints to evaluate cigarette smoke toxicity in an in vitro human airway tissue model	Archives of Toxicology	10.1007/s00204-021-03008-0	95	1739-1761
Yamaguchi, M.S.; McCartney, M.M.; Falcon, A.K.; Linderholm, A.L.; Ebeler, S.E.; Kenyon, N.J.; Harper, R.H.; Schivo, M.; Davis, C.E.	2019	Modeling cellular metabolomic effects of oxidative stress impacts from hydrogen peroxide and cigarette smoke on human lung epithelial cells	Journal of Breath Research	10.1088/1752-7163/ab1fc4	13	36014
Yanagisawa, S.; Baker, J.R.; Vuppusetty, C.; Koga, T.; Colley, T.; Fenwick, P.; Donnelly, L.E.; Barnes, P.J.; Ito, K.	2018	The dynamic shuttling of SIRT1 between cytoplasm and nuclei in bronchial epithelial cells by single and repeated cigarette smoke exposure	PLoS ONE	10.1371/journal.pone.0193921	13	e0193921
Yang, D.-Q.; Zuo, Q.-N.; Wang, T.; Xu, D.; Lian, L.; Gao, L.-J.; Wan, C.; Chen, L.; Wen, F.-Q.; Shen, Y.-C.	2021	Mitochondrial-Targeting Antioxidant SS-31 Suppresses Airway Inflammation and Oxidative Stress Induced by Cigarette Smoke	Oxidative Medicine and Cellular Longevity	10.1155/2021/6644238	2021	6644238
Zhang, H.; Shih, A.; Rinna, A.; Forman, H.J.	2011	Exacerbation of tobacco smoke mediated apoptosis by resveratrol: An unexpected consequence of its antioxidant action	International Journal of Biochemistry and Cell Biology	10.1016/j.biocel.2009.12.022	43	1059-1064
Zhang, M.; Fang, L.; Zhou, L.; Molino, A.; Valentino, M.R.; Yang, S.; Zhang, J.; Li, Y.; Roth, M.	2021	MAPK15-ULK1 signaling regulates mitophagy of airway epithelial cell in chronic obstructive pulmonary disease	Free Radical Biology and Medicine	10.1016/j.freeradbiomed.2021.07.004	172	541-549
Zhang, M.; Tang, J.; Shan, H.; Zhang, Q.; Yang, X.; Zhang, J.; Li, Y.	2018	P66Shc mediates mitochondrial dysfunction dependent on PKC activation in airway epithelial cells induced by cigarette smoke	Oxidative Medicine and Cellular Longevity	10.1155/2018/5837123	2018	5837123
Zhang, M.; Zhang, Y.; Roth, M.; Zhang, L.; Shi, R.; Yang, X.; Li, Y.; Zhang, J.	2020	Sirtuin 3 Inhibits Airway Epithelial Mitochondrial Oxidative Stress in Cigarette Smoke-Induced COPD	Oxidative Medicine and Cellular Longevity	10.1155/2020/7582980	2020	7582980
Zhang, Meng-Yu; Jiang, Ying-Xiao; Yang, Yi-Can; Liu, Jian-Yu; Huo, Chen; Ji, Xiu-Li; Qu, Yi-Qing	2021	Cigarette smoke extract induces pyroptosis in human bronchial epithelial cells through the ROS/NLRP3/caspase-1 pathway	Life sciences	10.1016/j.lfs.2021.119090	269	119090
Zheng, C.; Zhang, Y.; Zhao, Y.; Duan, Y.; Mu, Q.; Wang, X.	2021	Circ-osbpl2 contributes to smoke-related chronic obstructive pulmonary disease by targeting mir-193a-5p/brd4 axis	International Journal of COPD	10.2147/COPD.S298465	16	919-931
Zhou, F.; Cao, C.; Chai, H.; Hong, J.; Zhu, M.	2021	Circ-HACE1 aggravates cigarette smoke extract-induced injury in human bronchial epithelial cells via regulating toll-like receptor 4 by sponging miR-485-3p	International Journal of COPD	10.2147/COPD.S304859	16	1535-1547
Zhou, H.; Liu, Y.; Wang, Z.; Yang, Y.; Li, M.; Yuan, D.; Zhang, X.; Li, Y.	2020	CD147 Promoted Epithelial Mesenchymal Transition in Airway Epithelial Cells Induced by Cigarette Smoke via Oxidative Stress Signaling Pathway	COPD: Journal of Chronic Obstructive Pulmonary Disease	10.1080/15412555.2020.1758051	17	269-279
Zhou, H.; Zhang, L.; Li, Y.; Wu, G.; Zhu, H.; Zhang, H.; Su, J.-K.; Guo, L.; Zhou, Q.; Xiong, F.; Yu, Q.; Yang, P.; Zhang, S.; Cai, J.; Wang, C.-Y.	2020	Cigarette smoke extract stimulates bronchial epithelial cells to undergo a SUMOylation turnover	BMC Pulmonary Medicine	10.1186/s12890-020-01300-w	20	276
Zulueta, A.; Caretti, A.; Campisi, G.M.; Brizzolari, A.; Abad, J.L.; Paroni, R.; Signorelli, P.; Ghidoni, R.	2017	Inhibitors of ceramide de novo biosynthesis rescue damages induced by cigarette smoke in airways epithelia	Naunyn-Schmiedeberg's Archives of Pharmacology	10.1007/s00210-017-1375-2	390	753-759
